# Supplementary material for: Diversity of Microbial Communities and Quantitative Chemodiversity in Layers of Marine Sediment Cores from a Causeway (Kaichu-Doro) in Okinawa Island, Japan
Source: Front Microbiol. 2017 Dec 11;8:2451. doi: 10.3389/fmicb.2017.02451 (PMC5732179; doi:10.3389/fmicb.2017.02451)
Supplement: Table S1 — Raw data for 195 peaks of LC-MS data. [file Table1.XLSX]

## Sheet: DMCs_1pFDR_Core.txt
		North																						South
		Core 1				Core 2					Core 3				Core 4					Core 5				Core 1						Core 2					Core 3					Core 4					Core 5
	Blank	Layer A	Layer B	Layer C	Layer D	Layer A	Layer B	Layer C	Layer D	Layer E	Layer A	Layer B	Layer C	Layer D	Layer A	Layer B	Layer C	Layer D	Layer E	Layer A	Layer B	Layer C	Layer D	Layer A	Layer B	Layer C	Layer D	Layer E	Layer F	Layer A	Layer B	Layer C	Layer D	Layer E	Layer A	Layer B	Layer C	Layer D	Layer E	Layer A	Layer B	Layer C	Layer D	Layer E	Layer A	Layer B	Layer C	Layer D
Compound_3	5	298	21	4	39	77	283	329	158	3944	97	55	314	18470	13891	29089	2673	910	861	3412	1369	11225	46974	40075	122501	13021	308163	408	171787	156800	96721	7086	3101655	1243	328	1448	4814	39108	26532	704	68	2877	4615	3480	181680	117425	2888	764
Compound_4	16	13	52	293	414	1804	5459	155921	107825	43029	48380	567	1877	4344	6776	29	15	27	9	16	49	9	42	12	71	159	148528	253	3058724	253	589	1071	233	678832	265387	12347	420	151	513	2191	2502	3897	397	119	90	6814	45388	37958
Compound_5	5	40	34	37	38	47	130	928	38530	16009	18109	146	836	2286	6402	5215	15643	990	348	382	1145	151	4839	11637	12517	36637	161398	385774	2523455	87152	326	338	738	521	25028	381	46	41	163	49	170	185	43	44	48	430	2675	151
Compound_6	173	11256	11127	14433	81	166	818	1585	1121	153	4535	145	53	897	1372	14553	43839	2548	1078	1209	2921	544	6636	25786	26111	126957	262254	1176182	2432897	153488	143187	1716	2932	1459734	2300	394	9995	8348	50999	15365	32	127	4075	4380	3429	129773	713	560
Compound_7	117	9152	7826	5867	4886	22127	64793	71465	15520	12776	931	1039	2377	5399	5969	14048	1039	414	411	1521	531	7823	20195	17151	53959	195243	540304	2022454	83279	65435	38100	2555	989627	126593	20237	4504	3869	23504	20026	2740	3009	2557	2285	1744	95477	129024	61366	106453
Compound_8	332	11256	11127	14433	14986	37590	238372	487	441	212	95	32	15	298	289	1471	642	425	117	85	57	78	169	4294	438	5288	1824	286598	1332726	153488	143187	1716	3261	1590080	2284	30178	9995	8348	55291	15365	580	702	6540	4380	3429	129773	209614	47389
Compound_9	4	8	14	13	19	17	119	26	60	29	60	20	14	32	47	59	190	106	33	30	61	6	32	11	61	145	355	1247	8454	264	561	85	49	1131757	288033	16144	1402	256	1542	13000	3658	123	724	419	61	20655	88911	78091
Compound_16	6	57	48	49	77	59	66	60	95	85	71	44	47	58	79	50	98	70	68	58	55	52	53	75	65	66	133	283	3164	591	460	104	109	427158	77867	4323	201	61	594	4296	1403	58	209	54	59	7356	31857	23710
Compound_47	4	33	62	62	76	103	88	42	24	41	54	39	32	28	17	29	30	27	26	26	37	42	28	37	29	42	37	69	965	53	117	46	46	85114	15621	1530	157	31	307	950	192	11	94	12	65	1895	7184	757
Compound_150	114	9	16	20	15	42	134	137	19	32	12	228	9	11	60	56	12	13	26	26	14	19	19	144	461	1186	5073	19918	92	15	14	10	603	20	10	11	11	11	16	12	15	9	11	10	11	12	10	17
Compound_171	65	20	17	11	10	19	135	89	26	28	15	37	13	13	52	24	23	17	17	19	18	9	20	15	14	19	115	16621	558	109	126	24	780	6762	193	23	25	24	58	34	23	23	17	18	17	997	841	256
Compound_299	1	2	2	2	3	4	6	17	7	6	6	4	4	56	9	23	35	11	91	166	12	3	12	5	32	143	188	100	29	67	540	2318	1017	3196	1328	7646	7592	1637	8477	648	604	1630	515	832	188	122	72	77
Compound_337	23	7	9	12	19	27	91	68	34	37	19	17	16	17	67	29	30	22	22	24	24	12	26	20	18	26	46	7438	222	30	27	31	249	3352	37	29	33	31	50	44	30	30	22	24	41	281	245	70
Compound_348	1	9	3	13	11	20	154	112	10	4	4	2	3	12	4	4	5	5	6	3	3	3	7	9	37	118	737	7158	13	20	24	3	2137	91	8	13	16	27	21	15	3	24	12	46	36	37	156	33
Compound_378	46	5	2	13	6	7	15	19	12	6	4	137	7	3	27	8	7	10	15	22	11	7	5	45	112	251	1105	6534	18	12	25	4	4396	19	13	6	5	13	6	10	9	16	26	53	133	98	37	31
Compound_439	8	18	21	13	11	23	126	21	14	40	25	29	19	32	81	56	32	42	17	34	17	42	41	66	197	571	2388	4819	21	16	39	14	5491	77	96	48	33	81	54	65	87	162	41	91	37	31	26	364
Compound_551	2	5	6	9	31	23	27	15	54	91	12	6	5	8	13	15	10	9	16	32	100	27	8	3865	1763	1470	1676	1273	852	845	1683	2165	504	238	301	385	278	446	423	240	235	300	336	827	501	438	703	596
Compound_559	1	12	2	2	3	3	105	52	8	8	6	4	5	6	7	8	7	7	5	5	6	7	8	16	18	185	496	3746	100	57	29	5	919	82	11	6	7	24	10	8	6	6	6	7	69	102	65	106
Compound_580	1	3	3	19	16	2	184	5	4	56	4	11	9	22	5	16	11	7	4	12	11	53	28	57	204	566	2599	3558	37	9	8	10	50	45	5	5	5	52	7	272	6	4	3	4	5	4	5	5
Compound_619	0	63	75	91	139	78	52	68	64	123	53	64	51	60	71	36	63	57	47	43	30	61	72	2321	2773	3216	1837	1722	1727	1644	1615	2022	2402	1565	405	381	419	742	745	638	627	721	678	1145	1203	1067	1241	1138
Compound_850	0	20	15	14	12	52	37	63	87	58	41	20	14	20	35	57	80	36	26	28	42	43	43	1662	1730	1688	1523	1935	1729	1181	1091	1601	1036	1182	808	686	621	647	734	784	799	567	512	787	783	985	1059	944
Compound_882	0	43	52	57	52	36	31	30	38	54	106	76	47	44	36	31	53	50	45	50	36	43	47	1429	1478	1832	1028	975	920	1100	1121	1167	1368	1025	514	506	515	466	476	298	399	471	464	776	788	719	844	718
Compound_14	122	6464	8383	5643	5236	22321	589	34	136	108	63	9	13	13	89	130	706	70	13	14	12	12	49	1232	110	1591	3215	2284	430161	1100	58156	978	239	514091	2167	10842	3474	3676	15328	14830	135	228	2213	2396	1785	74740	58828	17660
Compound_15	8	783	822	615	514	1957	14088	8461	1701	1717	107	114	253	604	640	1721	214	80	111	234	101	688	2128	1656	5668	22395	75291	439096	14146	9164	5442	331	138146	16913	3588	700	591	3360	2229	470	489	282	429	302	12597	16176	8413	13749
Compound_18	16	508	210	549	516	2486	7163	3930	1231	1326	133	179	346	898	788	888	274	118	79	257	145	569	1172	790	2539	21447	40631	314866	6144	3771	3503	321	58825	724	135	226	156	3478	1020	113	7	71	321	251	3115	5017	2184	31
Compound_26	3	108	51	12	9	311	1579	757	30	22	18	23	11	21	11	33	12	36	38	70	44	55	152	735	1924	4779	52034	161149	738	845	639	28	13321	620	165	25	11	125	50	14	11	8	7	7	1065	977	513	900
Compound_109	1	133	149	88	68	271	1658	970	251	223	17	21	36	101	78	292	13	17	15	29	12	36	129	157	365	1705	6274	31171	691	576	298	43	10317	1310	159	47	38	185	137	35	26	27	34	37	848	1043	635	823
Compound_27	2	615	560	352	334	1539	12950	6777	1152	969	47	48	220	617	298	557	18	8	10	52	10	355	1114	1669	8349	39196	61025	141431	1963	1285	552	46	12969	3280	1344	37	13	32	21	17	14	13	11	11	544	125	567	349
Compound_28	4	403	1071	842	171	838	4630	5115	945	1036	28	60	169	628	1287	755	66	29	19	86	31	638	1639	730	1304	1590	14919	140655	8142	1945	3198	285	68485	3699	1347	552	527	2555	1849	611	563	556	412	324	8317	10272	4536	4332
Compound_29	18	706	1364	437	610	887	6717	383	239	28	34	5	6	6	7	8	115	7	5	6	7	7	6	64	40	260	372	693	55	10407	6184	54	216	140391	1471	3361	647	701	4227	2905	293	6	324	428	190	11990	14017	7588
Compound_35	5	194	240	168	149	429	2830	1933	464	387	29	33	79	473	704	203	35	65	439	283	278	237	565	571	1490	4902	17517	124200	1798	1431	1092	580	15480	3654	1186	218	409	346	691	160	116	106	76	105	2447	1489	131	4089
Compound_36	6	13	103	531	410	350	1485	422	156	29	116	18	21	20	25	305	844	20	22	25	26	16	268	968	816	2781	9746	15980	122850	149	34	57	170	36481	394	859	338	35	158	163	28	76	50	22	25	1665	5052	2687
Compound_38	4	360	445	309	273	1363	3509	3736	1077	1209	21	26	101	301	252	600	19	15	12	15	15	192	531	706	3157	14070	50937	118358	1681	1532	738	50	5423	6610	3230	151	57	308	316	149	20	52	33	22	1030	1551	1449	2608
Compound_39	1	308	475	349	253	1327	12359	7158	1021	473	19	41	90	324	280	1111	73	27	35	41	21	163	467	468	544	5895	22735	114967	3835	3068	1310	122	78312	7193	574	155	141	361	330	207	162	154	107	111	1966	2678	1555	3682
Compound_43	19	84	436	146	325	560	534	310	129	368	120	76	56	96	187	120	70	43	42	138	97401	206	219	293	418	395	456	169	148	326	276	327	1114	364	98	126	145	147	331	211	217	213	160	182	243	224	495	289
Compound_44	18	923	394	1099	1047	3464	15910	117	13	10	12	9	11	10	14	21	296	10	11	13	11	9	15	173	10	60	630	17274	81092	17194	9945	157	88	93097	266	2403	664	661	3813	2836	27	46	431	431	237	14187	13724	2544
Compound_45	15	460	140	97	73	650	1984	1290	431	313	34	18	78	174	191	735	40	60	94	38	56	65	192	295	890	3671	13690	87690	1310	1194	988	210	20763	2621	481	157	177	639	433	51	29	47	41	126	1461	1786	1017	1662
Compound_51	142	149	546	173	383	324	310	406	451	842	105	85	68	300	526	130	86	75	81	84	81894	452	222	100	127	152	232	280	157	145	133	145	1200	916	56	71	70	83	251	131	115	83	68	78	95	151	192	323
Compound_58	10	293	846	849	786	534	515	2053	1019	683	54	74	220	631	602	268	104	13	21	84	13	599	1516	625	1059	4768	7904	67494	6037	7049	726	190	19085	10945	831	512	404	1429	1405	635	540	542	415	268	6733	1532	1821	13936
Compound_68	2	262	5	13	6	64	36	252	26	9	15	41	51	30	588	1561	240	150	32	205	125	569	2006	1626	4828	15147	2968	2916	6144	3771	3503	511	58825	12764	3342	805	655	2300	2854	375	402	358	336	266	8298	8408	5371	8520
Compound_73	1	2	24	178	129	105	493	130	58	4	26	4	5	6	5	82	262	5	5	5	5	4	72	276	241	808	346	11317	48191	42	8	20	40	9895	319	160	58	19	23	16	8	6	6	6	6	346	1259	650
Compound_140	3	29	31	24	27	27	530	67	24	95	25	13	21	37	66	43	48	48	17	49	22	56	78	295	642	2133	8468	18717	73	42	54	11	21434	245	76	89	49	64	91	70	93	165	43	60	41	38	33	418
Compound_207	1	7	4	3	3	35	353	139	10	7	7	6	7	5	6	19	6	5	5	5	5	5	5	71	160	617	2320	3084	49	46	7	10	13408	124	8	7	6	6	8	9	9	7	7	5	6	8	5	7
Compound_328	1	9	7	2	3	28	254	133	10	7	5	3	19	4	6	6	11	5	5	4	22	4	7	8	55	314	1118	7730	15	91	45	9	1737	189	22	7	6	41	8	9	6	5	4	4	119	175	80	140
Compound_75	2	3	2	2	4	7	15	70	17	10	8	35	7	12	10	10	8	12	8	8	7	7	4	5	53	279	957	45418	12	10	10	8	58	40	11	10	7	10	14	14	9	7	9	8	17	20	14	10
Compound_211	1	3	3	10	18	6	11	13	24	38	77	4	4	11	9	8	6	5	25	5	6	5	10	7	51	516	1339	2022	13121	8	7	7	57	46	20	8	7	6	14	130	9	62	5	5	146	8	9	13
Compound_383	1	2	2	2	4	4	6	142	21	22	5	5	5	7	16	11	7	6	5	6	6	6	6	21	86	396	2004	2597	36	14	8	7	6396	30	8	7	8	7	11	13	8	8	6	6	6	6	7	12
Compound_404	1	1	2	2	2	3	5	15	6	5	4	4	4	4	8	6	7	20	7	19	68	14	12	18	4	23	7	87	26	28	292	1220	613	1177	757	1367	6013	982	1948	70	380	957	342	408	119	43	24	55
Compound_411	3	22	8	4	6	7	7	89	18	13	11	12	8	8	9	48	9	14	7	16	10	26	8	26	62	247	948	1921	36	18	20	184	5879	15	11	10	9	9	15	15	11	16	8	8	14	20	11	11
Compound_497	1	1	1	1	2	25	15	4	3	3	13	1	1	2	2	7	2	2	6	28	117	24	3	4604	1591	1142	428	256	232	474	1561	1886	83	29	66	108	71	125	89	33	53	22	29	280	78	67	160	104
Compound_524	1	6	9	12	9	10	41	35	12	21	4	3	4	3	4	8	5	9	7	11	12	7	4	62	122	346	1393	3771	39	10	13	9	4146	117	5	6	5	5	5	4	5	4	3	4	7	4	6	35
Compound_678	0	2	1	3	7	11	17	4	7	8	8	3	1	4	6	9	4	3	11	24	84	23	3	2781	1244	1022	1240	931	602	532	1160	1474	366	190	219	285	200	305	278	165	169	201	224	490	326	287	447	378
Compound_898	0	53	59	53	56	51	46	44	39	51	39	54	39	51	38	38	50	40	39	41	43	45	45	1353	1502	1794	1225	1419	1006	1049	974	1125	1198	1065	553	561	569	546	604	443	536	422	553	853	963	832	927	837
Compound_905	35	59	32	36	36	36	36	34	38	33	50	44	62	52	45	45	55	50	48	43	56	50	46	48	50	66	78	86	40	36	41	38	155	59	939	968	1062	1160	1174	1774	417	177	67	1152	1154	1104	1366	1497
Compound_980	0	0	0	0	0	0	0	1	13	35	25	2	18	16	36	51	8	4	20	5	61	35	26	11	0	12	56	40	15	174	583	777	1555	14	25	8	182	454	132	20	36	24	68	28	13	158	8	144
Compound_1008	0	13	17	22	23	15	13	9	10	10	25	13	25	28	16	11	22	20	23	55	48	59	60	1418	1431	1487	774	491	330	611	525	833	448	81	148	362	393	550	417	308	369	406	461	677	601	394	511	257
Compound_1042	0	6	3	3	3	9	18	20	8	12	6	4	2	5	33	24	9	7	8	8	120	10	13	903	1020	994	1002	1366	1258	894	796	1239	793	915	687	655	682	696	839	885	928	716	647	1020	1036	1297	1421	1277
Compound_1174	0	1	1	0	2	1	3	2	17	2	9	20	50	25	19	5	60	3	2	2	43	13	44	11	3	19	5	2	3	4	137	139	214	164	157	163	734	1163	77	4	48	15	29	29	354	8	23	72
Compound_1179	0	38	43	47	35	25	20	21	26	29	22	38	25	35	17	17	30	28	24	22	12	26	34	994	1014	1122	681	845	806	815	838	1156	633	924	493	483	458	422	494	398	426	425	443	667	764	684	736	698
Compound_1344	6	20	31	49	50	32	19	36	39	41	28	25	45	38	29	35	33	41	25	39	45	21	33	806	761	794	508	120	148	512	570	695	393	386	238	268	250	312	214	925	195	205	224	347	259	380	352	355
Compound_1519	1	1	1	4	24	6	5	7	31	82	2	2	1	2	3	3	3	3	3	5	9	2	3	749	341	311	303	252	180	224	351	475	100	38	57	66	50	94	99	56	47	64	77	252	121	104	181	159
Compound_1534	1	0	0	0	1	3	6	4	1	1	0	0	2	1	80	2	1	0	0	5	14	2	1	291	363	446	666	707	376	243	130	352	738	329	431	284	245	156	67	67	50	281	126	188	221	197	173	112
Compound_1693	1	52	44	46	40	49	45	37	34	20	42	46	34	40	32	34	50	45	38	35	27	37	40	616	392	471	355	263	359	372	391	464	246	381	352	348	291	331	340	269	276	278	314	467	423	398	402	397
Compound_1986	1	4	12	12	33	16	14	7	34	83	9	5	6	8	3	5	5	5	4	6	11	8	4	324	433	418	294	174	247	272	237	349	284	179	144	158	158	161	157	152	139	178	170	324	280	270	294	259
Compound_1994	0	6	7	8	15	5	3	3	47	96	4	5	4	4	14	4	6	5	3	4	31	6	7	346	366	429	313	337	289	307	302	356	389	369	164	155	161	147	189	156	168	142	154	249	292	267	296	324
Compound_82	27	197	34	45	33	44	46	316	3996	1050	836	78	74	78	244	76	88	82	67	61	53	57	59	47	65	47	112	940	14999	5767	3273	2169	65	2104	41420	1913	65	58	986	55	81	72	75	73	62	331	106	206
Compound_83	4	41	17	13	29	29	27	25	69	37	40	24	19	19	31	28	28	56	591	676	60	181	52	113	32	21	42	102	82	208	2305	11391	1705	3359	5989	14468	41182	1520	19505	486	1522	6446	1371	2187	330	137	102	122
Compound_86	9	33	28	90	73	84	343	1852	880	154	36	32	30	32	39	32	42	33	27	32	36	20	33	66	40	179	672	5783	40184	1760	978	687	55	529	1351	142	39	34	367	169	33	38	31	37	40	679	1037	660
Compound_87	0	4	1	1	5	2	1	2	1	2	3	1	1	3	39	16	7	1	2	3	5	13	4	12	10	15	20	28	3	5	4	12	40077	32	5	6	5	4	12	16	7	5	6	3	7	3	2	6
Compound_154	0	1	0	0	1	0	3	1	1	1	19	0	12	2	14	5	9	6	5	4	10	5	2	2	4	10	28	26	242	19101	1943	378	47	3	2	3	3	5	4	52	8	2	2	5	5	4	5	5
Compound_165	1	1	2	1	2	3	5	12	4	4	3	3	3	3	4	4	5	4	4	4	4	2	3	4	3	4	12	17277	20	5	5	4	9	11	6	5	6	5	9	8	5	4	4	4	4	5	6	10
Compound_232	0	1	0	0	1	1	1	4	1	1	3	0	1	2	27	1	1	1	0	1	4	3	6	0	0	1	10	1	88	11445	702	222	1	1	1	2	1	0	1	8	1	1	0	1	1	1	1	8
Compound_593	0	17	1	1	4	2	16	19	2	2	1	2	1	2	2	2	2	1	1	1	2	1	1	4	1	40	10	3	5	33	2	1	2	5	1	1	1	1	2	2	2	1	1	2	109	7	5	3437
Compound_623	0	0	0	1	1	1	1	2	1	2	1	0	1	1	1	1	1	1	1	1	1	1	1	1	1	1	17	31	213	109	28	1	988	3183	9	1	2	11	7	36	14	11	3	26	28	33	49	215
Compound_736	0	0	0	0	0	0	1	5	7	5	1	0	3	6	6	2	2	0	0	1	2	2	2	2	3	3	8	6	3	38	4	4	61	20	3	6	4	2	1	43	7	3	1	5	5	4	4	2451
Compound_744	2	1	1	4	1	1	2	2	15	2	30	1	1	1	4	2	2	1	1	13	1	1	2	2	21	45	333	437	767	12	29	13	2435	134	5	2	5	2	2	2	8	3	8	1	20	6	3	13
Compound_805	1	4	4	4	5	5	7	7	6	7	5	5	3	6	6	6	8	6	4	5	23	5	5	6	8	9	12	21	9	2136	397	60	14	14	7	6	7	6	8	6	7	6	6	6	7	7	8	9
Compound_885	0	2	0	0	1	0	0	1	1	1	0	0	0	0	1	0	1	0	0	0	1	0	0	0	0	0	0	1	0	1	0	0	1	1	0	0	0	0	0	113	1826	415	10	0	0	0	0	1
Compound_1009	0	12	16	23	29	20	13	8	9	13	9	16	11	12	8	3	5	11	8	9	7	17	21	984	1212	1487	833	727	753	699	716	888	967	631	471	478	500	488	501	403	427	493	495	649	655	585	685	549
Compound_1297	1	1	3	3	5	6	6	3	2	3	2	2	1	2	10	3	6	14	17	10	32	5	2	984	342	373	370	121	108	207	488	478	29	9	15	21	10	49	43	3	14	4	7	104	10	32	64	28
Compound_1311	1	3	2	1	1	2	3	3	5	3	3	3	3	2	3	3	3	12	4	7	3	2	2	3	4	35	272	774	23	28	44	89	7	6	6	11	44	956	350	12	3	3	3	2	3	4	3	3
Compound_1443	1	1	1	1	2	2	3	3	3	3	10	12	2	2	3	3	3	2	2	8	36	36	38	821	305	287	136	62	52	172	362	495	29	13	47	33	20	41	30	11	15	7	12	176	28	25	65	45
Compound_1466	1	18	19	24	19	12	7	7	8	9	6	16	11	11	5	3	9	8	8	6	4	9	12	621	807	628	457	382	409	444	401	476	520	274	170	191	185	178	172	128	142	170	170	348	349	300	322	283
Compound_1576	0	9	11	18	17	12	10	11	19	17	14	10	11	11	11	12	23	13	11	7	9	13	13	641	670	700	384	354	413	432	463	522	325	308	219	200	203	177	183	161	143	128	141	264	254	272	281	237
Compound_1578	15	22	2	14	44	3	9	13	6	6	4	3	3	3	13	6	6	4	4	5	5	2	5	4	3	4	5	72	23	6	5	6	13	17	122	285	358	367	287	699	68	11	4	343	397	385	427	305
Compound_1579	9	7	11	20	14	17	15	12	6	7	10	5	18	15	8	10	12	14	5	18	9	7	15	634	628	699	526	281	456	433	363	424	462	246	241	279	280	253	231	190	195	153	228	419	329	291	322	327
Compound_1588	1	6	2	9	22	4	4	4	4	34	3	2	2	3	3	4	3	2	3	2	3	2	3	3	11	11	6	13	117	141	47	30	6	15	7	4	3	3	4	131	693	303	618	34	113	49	81	50
Compound_1637	0	2	1	1	3	4	4	16	28	4	3	1	2	1	3	2	2	2	2	5	37	5	4	658	191	226	249	420	243	233	477	566	146	150	84	97	76	112	118	115	114	104	117	217	162	123	200	245
Compound_1664	0	4	4	1	2	5	4	3	3	3	2	1	1	2	3	3	2	3	2	2	3	2	2	349	384	638	188	546	468	328	273	420	391	247	219	219	210	221	199	195	252	233	237	337	332	344	383	299
Compound_1779	1	1	1	1	2	2	2	3	2	3	2	1	2	2	3	3	3	2	2	2	15	3	2	549	251	163	96	51	44	103	262	367	27	7	12	16	9	21	17	4	8	3	4	70	14	11	33	22
Compound_1782	1	3	2	3	3	3	3	4	4	3	4	3	3	3	4	4	4	3	3	4	4	3	4	545	342	249	308	227	171	114	167	262	33	9	30	45	31	66	38	38	40	58	86	146	85	51	104	114
Compound_1801	0	1	1	1	2	3	2	2	1	1	2	1	1	1	2	2	1	1	1	5	11	3	1	532	290	195	169	163	110	156	293	329	76	42	40	44	34	67	45	30	32	32	50	118	55	59	89	72
Compound_1864	0	15	9	12	23	14	20	18	22	23	11	3	6	4	16	8	12	8	3	17	31	22	19	215	240	284	178	204	198	191	206	311	362	500	207	155	152	144	160	158	123	153	138	241	211	206	245	269
Compound_1899	1	10	1	1	1	2	3	6	4	5	3	3	3	4	5	7	5	4	4	3	10	2	4	482	331	274	114	39	53	98	249	267	7	14	7	15	10	28	5	5	4	7	8	71	21	10	29	14
Compound_1900	0	5	8	3	11	18	21	11	18	18	11	10	3	3	4	6	11	7	12	5	7	2	1	416	258	258	222	481	287	215	329	276	121	102	90	100	86	77	84	88	71	85	101	126	145	87	135	163
Compound_1907	0	9	10	11	10	6	4	3	5	6	8	11	8	9	3	4	7	12	7	6	5	6	8	326	456	478	300	319	288	290	318	407	414	292	139	160	149	136	141	103	94	111	128	219	217	184	211	226
Compound_1921	1	8	10	11	10	6	4	4	4	6	3	7	6	5	3	7	5	4	4	4	2	5	6	305	287	469	238	195	209	225	206	246	268	143	93	98	93	93	86	63	72	89	87	177	178	149	164	145
Compound_1945	0	3	2	4	5	4	8	2	1	3	2	1	1	2	1	1	3	2	2	8	8	14	12	388	285	456	226	112	117	149	114	270	216	53	52	128	144	130	134	120	117	135	120	226	183	155	212	213
Compound_103	20	76	127	130	151	112	364	396	174	407	38	32	27	52	82	105	33	27	26	79	44	93	173	396	810	2832	10227	17283	254	167	96	34	32841	744	51	55	55	93	99	214	135	122	76	110	80	151	157	547
Compound_1711	1	107	330	597	579	192	186	136	146	197	7	20	31	210	102	47	4	4	4	5	4	28	46	4	5	4	6	12	19	6	7	4	44	15	6	6	6	5	10	8	6	5	5	5	5	9	6	5
Compound_1950	1	2	233	451	428	351	176	13	7	105	3	55	85	42	24	6	6	9	15	26	9	255	444	3	3	7	5	72	23	12	5	6	14	19	7	6	25	7	50	9	6	6	4	4	4	5	6	11
Compound_105	1	30	51	44	42	93	557	449	57	119	18	12	3	20	53	118	20	30	72	33	11	37	41	149	474	1209	8232	19495	295	243	165	93	31836	534	23	18	17	122	48	14	10	31	13	30	30	66	78	404
Compound_141	1	32	39	27	20	92	660	403	73	73	3	3	9	26	25	73	3	3	3	6	3	26	96	75	275	1098	3635	21414	696	388	214	10	6683	770	139	9	4	136	66	10	13	3	3	3	561	743	373	662
Compound_145	1	25	12	3	7	87	560	263	8	8	8	6	5	6	7	12	8	7	10	6	7	5	35	235	853	4569	14288	21203	291	211	147	9	14751	328	9	7	7	7	9	9	8	8	6	6	125	143	58	228
Compound_114	1	7	39	85	17	23	46	15	5	9	1511	70	34	17	5	1321	7	6	10	6	8	9	6	23	66	9	8	12	6754	5474	546	16	6	943	152	7	5	40	6	188	1399	1920	158	146	290	1214	29454	5018
Compound_115	592	5048	586	675	393	451	1105	533	442	411	328	333	450	1239	662	443	558	411	695	388	610	295	445	359	336	407	713	729	307	398	388	327	225	188	9597	18672	18089	18561	17674	29398	4709	1935	773	19438	21465	20642	23116	20681
Compound_128	7	95	150	1970	8113	235	263	1926	9813	24072	33	38	36	1941	1664	236	43	39	32	28	25	120	862	23	31	23	161	122	79	73	43	34	2921	6043	33	30	29	28	168	533	36	34	36	35	29	30	30	301
Compound_132	2	4	3	3	5	6	11	1237	308	324	7	7	33	102	71	755	13	9	9	9	9	263	746	117	317	1590	3895	23098	974	1945	1404	87	8373	6954	787	155	216	1759	796	153	148	144	111	94	4612	4765	889	4221
Compound_136	5	3	18	8	8	8	223	581	76	20	70	6	7	8	10	361	1178	37	8	8	41	7	312	1578	852	3530	372	22206	235	10407	9468	150	216	20486	67	1155	659	659	4406	996	70	10	308	438	178	3807	5352	2584
Compound_137	310	158	207	479	1181	321	287	353	942	2417	133	143	129	502	496	226	192	209	134	145	22030	150	206	147	170	174	273	273	179	153	194	176	321	579	120	131	124	153	310	220	175	145	128	143	180	213	309	312
Compound_155	2	510	516	565	778	774	556	670	727	605	829	498	725	663	881	586	848	545	530	512	559	619	658	15601	16079	16387	11300	13741	11940	11377	16213	18848	14479	12972	7588	6549	6539	6617	7314	6609	5877	5021	5567	9245	10186	10037	10429	9825
Compound_1476	12	256	469	503	398	498	519	499	514	760	778	528	741	799	733	555	573	352	191	206	374	279	348	32	25	26	10	9	7	12	14	16	8	16	8	23	25	24	10	64	18	20	16	18	29	11	15	9
Compound_159	2	27	46	42	28	126	844	354	7	7	9	7	9	322	198	514	19	9	9	12	9	103	363	193	582	2392	12	326	1847	1623	895	44	17800	5407	573	140	116	540	559	99	66	85	67	62	2333	3637	1837	4016
Compound_167	5	199	9	8	14	211	66	29	17	23	99	99	65	35	18	54	116	47	62	68	39	15	50	13	175	188	1182	5159	96	211	83	102	1579	16913	3588	15	27	118	36	470	489	13	11	11	294	15719	8413	13749
Compound_251	2	16	10	3	5	7	7	12	17	28	55	9	8	10	72	183	27	49	78	240	373	83	149	191	584	1186	5073	118	135	191	258	59	10801	35	9	29	197	356	17	17	113	24	95	47	719	809	245	259
Compound_313	3	8	8	7	9	10	56	15	10	11	264	17	12	205	16	26	13	18	16	58	136	36	22	1280	2697	4137	8075	540	41	26	43	84	98	60	22	18	19	15	25	27	15	11	12	17	19	23	25	18
Compound_437	1	2	2	2	23	45	7	17	41	65	261	52	9	4	17	34	8	6	5	16	56	4	6	20	4	8	12	94	30	51	377	1204	612	358	615	1297	5523	425	1022	47	399	744	200	195	106	7	8	14
Compound_463	2	4	21	28	20	53	15	7	7	57	37	28	24	100	212	8	40	34	36	27	40	60	34	33	191	693	2599	3558	120	374	344	202	5179	134	109	84	41	48	155	401	140	159	104	141	77	228	1280	66
Compound_556	1	51	41	50	77	124	92	153	162	137	98	46	64	59	145	117	159	81	68	85	239	114	119	3037	3226	3163	3015	3815	3507	2449	2261	3298	2225	2569	1806	1634	1577	1632	1910	2029	2089	1549	1399	2158	2183	2725	2959	2672
Compound_1644	1	22	17	18	21	27	64	38	31	25	22	15	15	17	27	28	22	23	19	26	231	23	23	501	505	632	365	373	338	326	317	511	534	654	259	251	220	201	173	191	150	168	151	270	239	263	309	298
Compound_187	1	106	11	16	13	265	312	104	50	76	207	143	89	44	29	246	317	303	312	229	527	83	74	1588	373	293	368	276	333	1077	451	594	430	6211	2564	2556	4938	186	38	379	1012	27	41	178	10752	13977	15321	7781
Compound_216	1	1	2	2	3	3	5	13	89	156	57	18	18	22	139	406	254	124	101	62	267	124	110	151	225	169	640	955	42	861	2222	3445	13018	242	84	127	596	833	580	189	180	216	263	245	367	901	277	677
Compound_1913	1	37	26	16	27	218	225	347	113	215	20	7	14	24	181	371	320	140	83	139	476	355	279	5	5	3	5	16	13	25	12	7	14	25	3	3	1	1	17	9	6	0	1	1	6	5	4	22
Compound_191	11	119	124	1412	5552	277	360	1476	6069	15208	63	47	45	2184	1761	468	53	49	41	37	32	149	561	29	39	29	104	157	101	65	34	48	1210	4967	41	39	39	35	299	366	49	44	45	44	38	42	37	341
Compound_208	50	365	66	83	61	82	77	90	75	127	129	145	138	432	1172	511	164	151	125	114	97	107	110	88	120	97	194	482	311	199	111	149	121	104	127	122	601	1572	13270	12422	2520	1370	631	202	3080	4799	1117	252
Compound_627	0	56	27	41	54	75	113	114	47	54	45	41	43	45	847	67	54	48	50	85	153	62	58	1360	1618	2134	2264	2027	1184	984	768	1481	3133	1387	1227	906	596	481	275	192	161	718	319	591	690	494	471	353
Compound_223	2	17	15	16	16	18	18	393	101	106	19	22	16	29	20	226	18	41	36	35	18	17	232	39	111	571	2085	12197	1201	1141	460	25	9958	1707	450	91	87	350	418	48	42	48	23	39	1412	2005	988	583
Compound_567	2	8	3	3	5	4	6	437	69	43	5	6	6	13	17	65	7	6	17	9	7	10	46	38	108	402	1131	2590	223	230	135	19	2066	3710	587	95	72	86	53	142	97	11	6	6	290	314	2014	2767
Compound_254	3	4	133	31	102	40	42	48	56	113	2	4	1	19	31	8	3	2	2	2	10692	9	21	4	19	11	42	5	18	3	1	16	51	63	2	2	2	2	31	10	28	10	3	6	13	26	85	40
Compound_259	3	6	12	12	6	37	267	1042	215	258	6	7	16	85	52	254	11	8	7	8	9	56	165	89	170	717	2476	8145	544	721	464	11	10506	1368	193	43	27	184	213	16	14	27	12	9	849	1274	644	1716
Compound_283	2	2	2	3	4	7	23	728	174	161	8	5	7	34	28	299	8	10	7	8	7	73	266	116	88	459	1536	9178	1336	1478	787	28	3381	2017	156	34	42	432	385	14	10	28	27	20	1487	1476	613	1331
Compound_271	3	5	6	6	9	364	196	615	11	16	6967	6105	1913	3421	857	7645	6457	10043	9235	10109	1780	2603	638	480	923	1162	1164	1049	63	10	18	9	57	23	75	10	12	12	19	15	12	9	7	8	21	45	285	300
Compound_275	1	3	1733	4190	9900	743	47	47	178	425	79	116	487	158	831	7	99	66	133	80	119	1052	3057	28	5	15	7	17	166	25	10	6	40	87	7	8	49	53	438	12	6	5	5	7	8	10	11	54
Compound_292	0	217	240	322	297	344	266	349	392	370	322	274	305	389	347	316	482	292	287	247	276	261	300	235	345	8483	5432	6800	5676	4260	7503	8668	7090	6223	3422	2754	2653	2700	2852	3009	2223	1992	2194	3474	3798	3805	3960	3842
Compound_1419	1	24	27	11	12	302	317	480	317	217	25	15	24	37	252	485	843	193	99	86	114	170	140	3	3	1	3	10	11	21	12	5	2	3	3	2	2	2	2	5	2	2	2	2	2	2	2	2
Compound_1447	1	48	55	32	21	626	580	640	368	530	41	19	29	35	456	431	819	232	131	141	328	433	382	10	12	14	7	19	23	49	12	15	14	10	5	5	4	4	5	3	5	3	5	10	11	12	12	13
Compound_1527	1	27	41	11	15	263	218	405	442	256	21	6	17	19	215	347	744	138	65	79	128	244	154	5	6	6	9	15	14	38	9	9	10	11	5	5	5	5	4	6	5	5	4	5	5	5	6	7
Compound_1531	0	53	19	18	23	308	216	404	639	437	32	6	16	29	297	394	739	110	69	47	73	116	72	2	3	4	6	3	9	23	10	2	3	3	2	2	6	1	1	2	2	1	1	2	1	2	2	2
Compound_1760	1	51	41	19	15	370	330	533	478	276	41	20	35	29	424	385	564	239	134	175	201	335	219	3	3	10	11	11	11	81	8	3	37	6	5	2	2	3	3	5	4	2	2	2	3	3	3	4
Compound_424	3	8	8	49	34	10	14	15	10	12	13	527	13	300	241	307	28	12	13	15	12	416	13	910	721	4223	5763	809	2277	2915	24	14	103	61	2171	15	912	82	23	52	59	26	13	24	44	24	71	136
Compound_435	1	333	213	148	155	3381	2987	5145	5118	2999	359	119	162	210	2653	4528	5553	1249	540	722	1273	2160	1350	48	51	68	85	208	213	445	296	158	24	21	53	42	62	42	40	45	74	40	40	313	71	68	82	66
Compound_462	3	4	4	5	8	15	38	12	27	14	1187	13	5211	1191	3243	2062	3516	1943	2603	3178	3822	2900	2474	64	103	64	17	92	62	125	139	145	89	62	93	125	115	148	154	216	101	125	167	213	202	157	158	137
Compound_472	0	0	0	0	0	0	0	1	560	131	1985	211	1185	1820	4956	4325	2012	3315	2535	1531	1454	810	668	35	26	28	42	3	5	0	4	5	1	1	1	1	1	1	0	1	1	0	0	0	0	0	1	1
Compound_491	1	2	2	1	1	2	48	4684	109	3	2	2	2	2	160	3	3	3	2	3	3	3	3	2	3	4	8	12	24	6	5	3	29	11	3	3	3	3	5	5	4	3	2	2	3	3	3	3
Compound_512	0	255	174	124	127	2793	2473	4059	3926	2312	248	98	133	173	2085	3480	4294	996	436	566	936	1665	1013	35	33	52	63	149	167	343	217	117	8	14	34	29	42	29	27	36	63	33	31	184	48	44	53	46
Compound_513	105	789	165	156	133	192	124	66	65	60	80	114	90	392	121	93	121	98	157	88	117	97	104	89	83	63	74	22	27	71	78	72	48	61	1705	3102	2954	3356	2408	4292	787	400	180	3341	3483	3441	3727	3136
Compound_1072	73	413	46	39	23	22	24	5	5	7	14	21	19	104	7	10	16	18	40	22	26	17	18	14	13	12	9	26	26	10	9	11	11	9	431	929	857	1123	713	1365	206	125	48	1325	1195	1237	1293	884
Compound_1121	33	378	24	35	26	9	29	5	4	4	4	3	4	18	6	6	6	4	4	5	4	4	5	7	4	6	17	23	12	9	8	5	32	21	308	755	660	921	844	1277	159	81	19	1167	1142	1150	1257	957
Compound_609	1	3	556	1426	3226	348	62	59	146	307	47	58	264	104	786	7	78	54	97	68	84	950	3301	17	4	18	6	16	218	23	10	5	37	82	6	7	47	60	689	11	6	4	5	7	8	10	11	168
Compound_612	0	1	1	29	468	2	3	10	994	3278	2	1	1	44	8	2	2	2	1	1	2	2	15	2	3	2	5	26	4	3	2	2	251	176	6	3	3	2	17	5	3	2	2	2	2	3	3	25
Compound_635	1	2	2	5	2	3	46	3077	101	4	4	3	5	4	139	5	5	4	4	4	5	3	5	5	6	8	11	11	17	7	8	4	7	8	6	5	6	15	8	8	7	6	5	5	6	7	7	5
Compound_672	0	278	69	33	31	567	520	801	826	396	83	30	78	77	379	2084	2824	636	304	369	646	1153	948	6	4	16	17	39	29	69	25	15	6	6	12	3	20	0	1	60	16	2	1	9	1	2	3	6
Compound_694	3	187	187	61	293	1077	812	1326	1362	536	120	93	137	98	661	2313	2685	755	442	607	943	1492	1327	97	186	37	185	59	75	213	31	39	2626	29	57	28	22	12	11	30	28	34	52	51	9	20	6	19
Compound_707	0	2	238	544	2633	162	2	3	46	652	50	2	2	2	3	3	3	2	2	2	2	9	328	2	2	9	19	8	20	2	3	3	6	6	3	3	2	2	65	80	8	16	2	2	3	3	2	27
Compound_723	1	5	225	994	2543	301	4	4	6	443	5	4	8	4	4	4	4	4	4	3	4	73	54	4	4	13	32	12	35	5	4	7	10	10	6	5	4	4	48	6	5	106	4	3	4	6	4	5
Compound_708	0	1	1	31	473	2	3	7	1042	2631	2	1	1	47	9	3	2	2	1	2	2	2	18	3	3	2	12	27	4	3	2	3	246	152	6	3	3	2	23	11	8	2	2	2	2	3	3	23
Compound_756	1	1	1	1	2	4	3	4	557	122	2357	245	2234	485	1876	921	401	275	504	243	302	399	565	82	81	116	306	20	15	3	3	3	13	8	3	3	4	3	3	11	2	3	2	2	2	3	3	3
Compound_814	0	1	28	3	8	10	8	6	10	2	2	2	1	2	2	2	3	2	1	1	2095	6	2	4	2	2	7	3	2	2	1	4	6	4	2	2	2	2	11	2	3	2	1	2	1	2	11	2
Compound_843	0	1	25	2	21	3	1	2	3	38	2	2	1	1	2	2	1	1	1	1	1961	3	11	12	7	9	8	9	4	3	5	7	31	7	1	1	1	1	16	6	1	2	2	4	4	4	19	7
Compound_825	1	1	1	1	2	1	3	4	494	82	1699	204	2053	286	1846	917	404	266	412	304	252	314	472	37	44	71	225	12	9	4	3	3	14	8	3	3	2	3	3	4	2	3	3	2	2	3	3	3
Compound_871	1	1	1	1	2	2	5	4	68	12	1872	29	1725	490	1190	762	760	431	642	440	464	439	691	155	151	176	294	64	76	10	8	4	22	14	4	5	3	4	5	15	3	3	3	3	5	8	4	4
Compound_889	0	262	101	47	48	669	601	1209	925	529	105	45	85	118	532	1823	889	467	344	359	513	779	988	11	18	23	28	46	43	79	32	21	10	10	17	7	28	5	3	32	19	7	6	19	6	6	8	8
Compound_908	31	665	899	990	854	1039	1062	1100	1126	1676	1535	1177	1543	1766	1557	1191	1182	826	455	495	886	649	810	91	72	73	26	24	60	28	38	35	30	49	81	57	51	56	18	153	104	51	58	60	84	40	30	26
Compound_927	1	2	183	611	1699	209	18	4	5	595	14	2	10	13	4	3	4	3	3	3	3	101	323	3	3	4	9	18	25	4	4	4	15	9	4	4	4	18	121	31	4	3	3	3	8	10	4	13
Compound_935	0	64	208	417	397	90	351	757	651	608	19	34	119	688	1670	341	45	6	8	9	13	183	437	11	61	3	19	109	49	24	13	16	6	206	4	4	3	4	3	3	4	3	3	3	3	4	12	5
Compound_939	0	69	74	34	53	576	507	770	977	608	58	28	43	58	465	896	1657	361	223	210	328	661	404	4	5	7	10	39	72	127	144	79	13	12	5	4	5	4	3	4	4	4	4	4	3	4	5	6
Compound_952	0	71	73	25	32	415	275	403	522	183	55	18	42	46	147	1173	1623	444	197	238	587	953	195	3	3	9	6	11	13	24	19	20	8	13	7	3	3	3	4	5	3	7	2	4	2	3	3	3
Compound_1074	0	105	60	40	46	196	267	384	386	294	54	27	50	82	271	1357	928	318	283	226	355	620	536	6	2	10	21	50	33	80	32	19	40	10	2	2	12	2	1	14	5	2	3	25	2	1	1	7
Compound_1091	1	1	101	641	1320	32	65	58	39	141	2	1	19	30	21	78	41	10	5	3	6	6	37	3	4	3	5	32	5	12	8	2	365	18	7	3	3	2	6	73	3	2	2	2	2	3	3	5
Compound_1266	1	2	154	293	1018	94	3	3	3	48	3	3	12	4	3	5	3	3	3	4	3	35	77	3	3	3	4	9	15	4	5	3	33	10	4	4	4	4	16	6	5	4	4	4	4	7	4	4
Compound_1099	0	61	38	19	23	410	460	927	1042	660	53	19	36	42	495	659	1307	199	80	105	293	285	222	40	37	45	25	38	47	60	23	35	5	18	8	10	16	8	7	10	7	5	8	34	18	9	7	10
Compound_1105	4	123	68	31	29	723	685	1059	1302	548	76	25	41	43	583	818	1131	220	94	154	266	533	345	5	10	13	22	46	36	53	15	6	9	10	10	7	12	5	7	10	11	5	8	72	9	7	6	9
Compound_1238	0	64	30	19	23	464	399	899	1006	591	76	16	24	32	475	879	1051	207	84	129	296	412	288	12	15	15	16	54	41	93	74	35	8	4	17	13	18	10	11	7	8	5	5	122	20	22	24	18
Compound_1151	0	1	11	1	1	3	3	1	1	2	2	2	1	1	2	1	1	1	3	2	1203	3	1	1	1	1	2	2	1	4	1	1	3	3	1	1	1	1	1	1	1	1	1	1	1	1	3	2
Compound_1155	0	20	11	6	1	4	1	2	1	2	941	3	1193	501	608	117	1084	415	422	258	992	213	174	17	15	11	11	1	6	14	7	8	6	2	10	21	14	8	8	159	24	17	17	22	27	11	10	17
Compound_1210	1	29	69	83	40	132	241	470	179	278	525	324	687	413	751	476	193	1055	315	1093	479	50	20	28	15	2	58	23	19	19	29	42	23	28	18	23	20	28	27	21	24	25	21	26	24	29	29	29
Compound_1223	1	30	18	15	79	87	46	161	482	105	280	116	654	162	946	186	1073	632	197	634	377	67	23	79	61	55	78	39	36	42	29	66	35	24	15	18	15	19	16	15	16	17	14	26	28	34	23	20
Compound_1372	0	17	35	15	35	52	11	183	414	41	277	30	364	52	655	47	887	352	68	396	503	19	12	41	7	6	84	14	11	10	34	16	14	34	20	16	18	16	13	45	27	17	12	24	14	17	17	17
Compound_1287	1	53	31	18	16	443	471	995	906	443	36	15	19	28	405	503	651	125	54	108	193	247	248	15	19	10	15	17	12	46	9	4	18	23	12	5	5	4	6	8	5	4	4	15	5	6	6	6
Compound_1411	0	41	27	20	22	431	367	736	770	376	37	11	22	31	379	609	857	160	69	86	135	302	164	4	5	5	7	12	24	43	16	9	4	5	3	2	5	2	2	2	4	2	1	19	4	3	3	6
Compound_1417	1	65	20	17	25	425	434	848	661	330	26	12	21	11	248	390	455	125	42	72	136	310	216	22	8	1	20	19	14	21	19	22	18	22	14	18	10	22	16	16	19	20	16	20	19	23	23	23
Compound_1317	87	31	16	94	23	13	443	672	836	951	426	15	10	12	11	311	736	906	241	109	192	8	444	239	21	54	76	88	46	23	21	20	22	18	13	13	11	10	22	164	13	19	9	10	18	25	13	13
Compound_1770	2	52	30	18	25	270	252	225	248	269	30	14	18	23	197	227	556	152	71	94	228	238	278	5	2	8	5	14	16	26	16	13	3	2	4	4	2	1	3	3	4	11	3	13	3	5	5	3
Compound_1796	0	10	12	5	4	173	156	229	243	139	15	8	12	15	132	310	538	145	76	75	32	161	94	2	5	5	5	12	8	18	20	6	8	6	3	3	3	3	4	3	4	3	3	3	4	4	3	4
Compound_1823	0	30	20	14	13	288	233	411	411	240	23	9	15	18	216	366	520	108	50	68	107	201	119	2	2	4	3	12	16	33	14	7	8	4	2	2	4	3	3	2	5	2	2	25	3	4	6	3
Compound_1947	0	35	25	17	15	403	381	300	377	402	27	8	16	20	291	454	437	128	50	52	122	171	115	3	3	4	3	10	4	35	6	2	6	5	2	2	3	2	2	2	3	2	3	7	3	3	2	4
Compound_1959	0	29	24	13	13	240	234	447	417	210	18	16	12	14	164	216	325	74	34	52	110	190	155	10	2	4	4	9	9	22	11	5	2	2	1	1	1	1	1	2	2	1	1	1	1	2	2	3
Compound_1974	0	27	28	12	2	258	239	414	340	183	14	12	12	17	151	291	441	111	47	70	64	178	154	3	3	1	2	14	11	21	11	4	2	5	2	2	2	2	2	5	2	2	2	2	2	2	2	2
Compound_1984	0	22	31	27	24	190	143	434	274	346	12	6	13	17	147	163	239	46	35	119	126	280	206	11	0	7	9	15	11	24	7	6	2	1	1	1	1	0	4	11	13	2	0	1	0	0	0	2
Compound_1997	0	43	26	10	10	177	165	247	276	146	21	16	18	29	121	235	429	154	76	77	135	205	119	7	5	9	7	9	9	20	8	5	6	19	5	6	6	5	4	5	10	7	7	4	6	7	8	8
Compound_2184	0	41	16	11	17	227	166	306	309	223	15	2	12	14	216	246	346	92	41	45	75	136	74	1	1	2	2	4	3	13	3	1	3	1	3	2	3	1	3	1	1	2	2	2	2	1	2	4
Compound_2308	0	12	5	4	6	118	116	247	229	107	4	1	2	4	130	214	289	12	11	13	47	85	56	7	4	4	6	7	3	2	2	2	4	5	2	1	1	2	2	2	2	1	1	16	1	1	2	2
